# Supplementary material for: Circular RNA hsa_circ_0000190 Facilitates the Tumorigenesis and Immune Evasion by Upregulating the Expression of Soluble PD-L1 in Non-Small-Cell Lung Cancer
Source: Int J Mol Sci. 2021 Dec 22;23(1):64. doi: 10.3390/ijms23010064 (PMC8744551; doi:10.3390/ijms23010064)
Supplement: Supplementary file 1 [file ijms-23-00064-s001.zip]

Archive with 1 entries (1 files):
- ijms-1486545-supplementary.pdf
